# Supplementary material for: Understanding fluoride adsorption from groundwater by alumina modified with alum using PHREEQC surface complexation model
Source: Sci Rep. 2023 Jul 29;13:12307. doi: 10.1038/s41598-023-38564-1 (PMC10387067; doi:10.1038/s41598-023-38564-1)
Supplement: Supplementary file 1 — Supplementary Information 1. [file 41598_2023_38564_MOESM1_ESM.txt]

ptf @
TITLE fluoride Pest
PHASES 1

    fix_pH
    H+ = H+
    log_k     0


SURFACE_MASTER_SPECIES 1
       Alum_al  Alum_alOH   
             
SURFACE_SPECIES 1
Alum_alOH = Alum_alOH
log_k 0.0
-no_check

Alum_alOH + H+ = Alum_alOH2+
log_k  @k1                  @

Alum_alOH = Alum_alO- + H+
log_k  @k2                  @

Alum_alOH + F- + H+ = Alum_alF + H2O
log_k   @k3                  @

Alum_alOH + F- = Alum_alOHF-
 log_k  @k4                  @

SURFACE 1 
Alum_alOH    3.26e-6 32  0.01


SOLUTION 1
    temp      30
    pH        2
    pe        4
    redox     pe
    units     mg/l
    density   1
    F         5
    -water    0.01 # kg
END

 
SELECTED_OUTPUT 1
    -file                 newf.prn
    -high_precision       true
    -reset                false
 
USER_PUNCH 1
    -headings uranium removal
    -start
10 q_sorb = mol("Alum_alF")+mol("Alum_alOHF-")
20 punch q_sorb/2.632e-04*100
    -end
 
USE solution 1
USE surface 1
 
EQUILIBRIUM_PHASES 1   
    fix_pH    -3.0 NaOH      10
         -force_equality
    END

USE solution 1
USE surface 1
 
EQUILIBRIUM_PHASES 1   
    fix_pH    -4.0 NaOH      10
         -force_equality
    END

USE solution 1
USE surface 1
 
EQUILIBRIUM_PHASES 1   
    fix_pH    -5.0 NaOH      10
         -force_equality
    END

USE solution 1
USE surface 1
 
EQUILIBRIUM_PHASES 1   
    fix_pH    -6.0 NaOH      10
         -force_equality
    END
USE solution 1
USE surface 1
 
EQUILIBRIUM_PHASES 1   
    fix_pH    -7.0 NaOH      10
         -force_equality
    END
USE solution 1
USE surface 1
 
EQUILIBRIUM_PHASES 1   
    fix_pH    -8.0 NaOH      10
         -force_equality
    END

USE solution 1
USE surface 1
 
EQUILIBRIUM_PHASES 1   
    fix_pH    -9.0 NaOH      10
         -force_equality
    END

USE solution 1
USE surface 1
 
EQUILIBRIUM_PHASES 1   
    fix_pH    -10.0 NaOH      10
         -force_equality
    END

USE solution 1
USE surface 1
 
EQUILIBRIUM_PHASES 1   
    fix_pH    -11.0 NaOH      10
         -force_equality
    END

USE solution 1
USE surface 1
EQUILIBRIUM_PHASES 1   
    fix_pH    -12.0 NaOH      10
    -force_equality
