# Supplementary material for: Understanding fluoride adsorption from groundwater by alumina modified with alum using PHREEQC surface complexation model
Source: Sci Rep. 2023 Jul 29;13:12307. doi: 10.1038/s41598-023-38564-1 (PMC10387067; doi:10.1038/s41598-023-38564-1)
Supplement: Supplementary file 2 — Supplementary Information 2. [file 41598_2023_38564_MOESM2_ESM.txt]

pif @
l2 [c1]1:25
l1 [c2]1:25
l1 [c3]1:25
l1 [c4]1:25
l1 [c5]1:25
l1 [c6]1:25
l1 [c7]1:25
l1 [c8]1:25
l1 [c9]1:25
l1 [c10]1:25
