# Supplementary material for: Understanding fluoride adsorption from groundwater by alumina modified with alum using PHREEQC surface complexation model
Source: Sci Rep. 2023 Jul 29;13:12307. doi: 10.1038/s41598-023-38564-1 (PMC10387067; doi:10.1038/s41598-023-38564-1)
Supplement: Supplementary file 3 — Supplementary Information 3. [file 41598_2023_38564_MOESM3_ESM.txt]

pcf
* control data
restart estimation
4 10 1 0 1
# no of parameters,observations, group parameters, prior infos , groups
1 1 single point 1 0 0
# no of template files, no of instruction files, a character variable which must be single or double, ….
10.0 2.0 0.3 0.03 10
3.0 3.0 0.001
0.1
30 0.001 3 3 0.01 3
1 1 1 

* parameter groups
k1 relative 1e-2 0.000001 switch 2 parabolic

* parameter data
k1 none relative 6 4.00 9.50 k1 1.0 0.0 1
#param_name,type, initial, min, max, ..….
k2 none relative  -9 -15.0 -5.0 k1 1.0 0.0 1
k3 none relative  10.1 5.0 15.0 k1 1.0 0.0 1
k4 none relative  4.7 1.5 8.0 k1 1.0 0.0 1

* observation groups
group_1

* observation data
c1  62.30 1 group_1  # obs_name, value, weight, group no
c2  63.10 1 group_1
c3  63.80 1 group_1
c4  64.50 1 group_1
c5  61.60 1 group_1
c6  60.90 1 group_1
c7  60.50 1 group_1
c8  57.50 1 group_1
c9  50.0  1 group_1
c10 47.50 1 group_1


* model command line
C:\Users\p\Desktop\fluoridepest\phreeqc.exe     flu.pqi   flu.pqo     C:\Users\p\Desktop\fluoridepest\wateq4f.dat

* model input/output
flu.tpl  flu.pqi
flu.ins  newf.prn

* prior information
